# Supplementary material for: Resident Impact of the Single Site Order Restricting Staff Mobility across Long-Term Care Homes in British Columbia, Canada
Source: Healthcare (Basel). 2023 Dec 17;11(24):3190. doi: 10.3390/healthcare11243190 (PMC10742518; doi:10.3390/healthcare11243190)
Supplement: Supplementary file 1 [file healthcare-11-03190-s001.zip]

Archive with 1 entries (1 files):
- healthcare-2701821-supplementary.pdf
